# Supplementary material for: Pseudomonas aeruginosa Alters Critical Lung Epithelial Cell Functions through Activation of ADAM17
Source: Cells. 2022 Jul 26;11(15):2303. doi: 10.3390/cells11152303 (PMC9331763; doi:10.3390/cells11152303)
Supplement: Supplementary file 1 [file cells-11-02303-s001.zip]

Archive with 1 entries (1 files):
- cells-1796010-supplementary.pdf
